# Supplementary material for: Assessing Microplastics and Nanoparticles in the Surface Seawater of Venice Lagoon—Part I: Methodology of Research
Source: Materials (Basel). 2024 Apr 11;17(8):1759. doi: 10.3390/ma17081759 (PMC11051501; doi:10.3390/ma17081759)
Supplement: Supplementary file 1 [file materials-17-01759-s001.zip]

Archive with 1 entries (1 files):
- materials-2914700-supplementary.pdf
